# Supplementary material for: RNA Molecular Signature Profiling in PBMCs of Sporadic ALS Patients: HSP70 Overexpression Is Associated with Nuclear SOD1
Source: Cells. 2022 Jan 15;11(2):293. doi: 10.3390/cells11020293 (PMC8774074; doi:10.3390/cells11020293)
Supplement: Supplementary file 1 [file cells-11-00293-s001.zip]

Archive with 2 entries (2 files):
- cells-1504722-supplementary.xlsx
- cells-1504722-supplementary_.pdf
